# Supplementary material for: Neonatal outcomes in the surgical management of placenta accreta spectrum disorders: a retrospective single-center observational study from 468 Vietnamese pregnancies beyond 28 weeks of gestation
Source: BMC Pregnancy Childbirth. 2024 Apr 2;24:228. doi: 10.1186/s12884-024-06349-7 (PMC10986094; doi:10.1186/s12884-024-06349-7)
Supplement: Supplementary file 4 — Additional file 4: Supplementary video 1 and 2. Videos shows the hemostatic procedures and vesicouterine dissection before fetal delivery in cesarean section with placenta accreta spectrum disorders (PASDs). This important step requires commonly more time than the cesarean section without PASDs. [file 12884_2024_6349_MOESM4_ESM.zip]

Archive with 2 entries (2 files):
- BMC Supplementary video 2_Step 1.mp4
- BMC_Supplementary Video 1_STEP 1.mp4
