# Supplementary material for: Neonatal outcomes in the surgical management of placenta accreta spectrum disorders: a retrospective single-center observational study from 468 Vietnamese pregnancies beyond 28 weeks of gestation
Source: BMC Pregnancy Childbirth. 2024 Apr 2;24:228. doi: 10.1186/s12884-024-06349-7 (PMC10986094; doi:10.1186/s12884-024-06349-7)
Supplement: Supplementary file 5 — Additional file 5: Supplementary video 3,4, and 5. Videos shows the difficulties in fetal extraction after uterine incision and amniotic membrane is ruptured. Anterior placental location of placenta accreta spectrum disorders (PASDs), a massive bleeding, an amniotic fluid, and mobile position of fetal presentation in preterm pregnancy are attributable factors causing the fetal extraction more difficult in cesarean section with PASDs. [file 12884_2024_6349_MOESM5_ESM.zip]

Archive with 3 entries (3 files):
- BMC_Supplementary Video 3_Fetal delievry.mp4
- BMC_Supplementary Video 4_Fetal delivery.mp4
- BMC_Supplementary Video 5_Fetal delivery.mp4
